# Supplementary material for: Ecophysiological traits of highly mobile large marine predators inferred from nucleic acid derived indices
Source: Sci Rep. 2020 Mar 16;10:4752. doi: 10.1038/s41598-020-61769-7 (PMC7075925; doi:10.1038/s41598-020-61769-7)
Supplement: Supplementary file 5 — Supplementary Information. [file 41598_2020_61769_MOESM5_ESM.xlsx]

## Sheet: Input
Supplementary information
Ecophysiological traits of highly mobile large marine predators inferred from nucleic acid derived indices
F. Alves, M. Dromby, V. Baptista, R. Ferreira, A. M. Correia, M. Weyn, R. Valente, E. Froufe, M. Rosso, I. Sousa-Pinto, A. Dinis, E. Dias & M. A. Teodósio
SI5. Database used in the analyses.
ID	Average RNA/mg	Average DNA/mg	Standardized RNA/DNA	Species	Sex	SeasonYear	ResidencyPattern
Gma2	2.68102	4.0374	0.230348	Pilot whale	M	Aut17	Visitor
Gma3	4.51432	3.49359	0.442051	Pilot whale	M	Aut17	Visitor
Gma4	3.36571	4.20331	0.271311	Pilot whale	M	Aut17
Gma5	2.32227	3.36966	0.232923	Pilot whale	M	Aut17
Gma6	6.17825	5.68457	0.366773	Pilot whale	M	Aut17
Gma7	1.74206	2.86843	0.205407	Pilot whale	M	Aut17	Resident
Gma8	4.93754	3.47412	0.487752	Pilot whale	M	Aut17	Visitor
Gma9	3.52107	2.77058	0.433273	Pilot whale	M	Aut17	Visitor
Gma10	3.27084	4.05071	0.272813	Pilot whale	M	Aut17	Visitor
Gma12	6.20719	6.55667	0.321281	Pilot whale	M	Aut17	Visitor
Gma13	1.73628	2.11156	0.269202	Pilot whale	M	Aut17	Visitor
Gma14	2.73464	3.66035	0.253474	Pilot whale	M	Aut17	Resident
Gma15	2.92997	3.30231	0.29815	Pilot whale	F	Aut17	Resident
Gma17	3.22547	3.89288	0.280112	Pilot whale	F	Aut17	Resident
Gma18	1.51924	2.45554	0.213544	Pilot whale	F	Spr18	Transient
Gma19	5.91336	5.3406	0.37831	Pilot whale	M	Spr18	Transient
Gma20	4.39412	4.55726	0.330879	Pilot whale	M	Spr18	Transient
Gma21	5.72637	6.81152	0.285769	Pilot whale	M	Spr18	Transient
Gma23	3.64618	3.58535	0.342313	Pilot whale	M	Spr18
Gma24	1.21539	5.14447	0.0819359	Pilot whale	M	Spr18	Resident
Gma25	2.75363	2.98381	0.310852	Pilot whale	M	Spr18	Resident
Gma26	1.89458	2.49325	0.258204	Pilot whale	F	Spr18	Resident
Gma27	7.28067	19.9981	0.288496	Pilot whale	M	Spr18	Resident
Gma29	5.72145	15.3368	0.354435	Pilot whale	M	Spr18	Resident
Gma31	4.69713	11.837	0.386456	Pilot whale	M	Aut18	Visitor
Gma32	7.32996	22.137	0.295811	Pilot whale	F	Aut18
Gma33	12.4558	21.6102	0.518084	Pilot whale	M	Aut18	Visitor
Gma34	15.2489	25.2557	0.538899	Pilot whale	M	Aut18	Visitor
Gma35	12.0523	17.9107	0.603447	Pilot whale	F	Aut18	Visitor
Gma36	16.877	24.7182	0.575616	Pilot whale	F	Aut18	Visitor
Gma37	11.5604	17.1772	0.616326	Pilot whale	M	Aut18
Gma38	18.3521	26.2186	0.634584	Pilot whale	F	Aut18
Gma39	10.7334	24.8892	0.396689	Pilot whale	M	Aut18	Visitor
Gma40	6.19385	17.9318	0.310056	Pilot whale	M	Aut18	Visitor
Gma41	10.9524	22.3036	0.442907	Pilot whale	M	Aut18	Visitor
Gma43	5.82546	11.8316	0.463137	Pilot whale	M	Aut18	Visitor
Gma44	6.36616	11.2143	0.547009	Pilot whale	M	Aut18	Visitor
Tt3	2.88656	3.1956	0.4578	Bottlenose dolphin	M	Aut17
Tt4	1.93996	2.61354	0.375835	Bottlenose dolphin	F	Aut17
Tt5	0.178734	0.845827	0.107807	Bottlenose dolphin	F	Aut17
Tt6	6.03356	8.72765	0.350736	Bottlenose dolphin	F	Aut17
Tt7	2.18771	3.28809	0.334997	Bottlenose dolphin	M	Aut17
Tt8	6.77816	6.28634	0.551575	Bottlenose dolphin	F	Aut17
Tt9	11.0196	8.14255	0.690462	Bottlenose dolphin	M	Aut17
Tt10	5.14205	4.5834	0.569576	Bottlenose dolphin	F	Aut17
Tt11	2.4959	2.73754	0.460542	Bottlenose dolphin	M	Aut17
Tt12	2.71293	3.18086	0.432409	Bottlenose dolphin	F	Aut17
Tt13	5.59587	6.55363	0.437984	Bottlenose dolphin	M	Aut17
Tt14	3.079	4.10585	0.380564	Bottlenose dolphin	F	Aut17
Tt15	4.49262	6.07469	0.378058	Bottlenose dolphin	M	Aut17
Tt16	6.48806	4.8072	0.684484	Bottlenose dolphin	F	Aut17
Tt18	7.94347	5.94204	0.677903	Bottlenose dolphin	F	Spr18
Tt19	6.07697	5.49173	0.560743	Bottlenose dolphin	M	Spr18
Tt20	6.21876	7.91774	0.400202	Bottlenose dolphin	M	Spr18
Tt21	5.57779	7.58268	0.373093	Bottlenose dolphin	M	Spr18
Tt22	5.53679	5.09128	0.551036	Bottlenose dolphin	F	Spr18
Tt23	1.55976	2.13475	0.366857	Bottlenose dolphin	M	Spr18
Tt24	5.6212	5.03444	0.57401	Bottlenose dolphin	F	Spr18
Tt25	7.91694	6.2696	0.639851	Bottlenose dolphin	F	Spr18
Tt26	3.83187	3.84237	0.505343	Bottlenose dolphin	M	Spr18
Tt27	5.53939	5.54577	0.513013	Bottlenose dolphin	F	Spr18
Tt28	2.88656	3.73589	0.392304	Bottlenose dolphin	F	Spr18
Tt29	7.52472	5.59488	0.6838	Bottlenose dolphin	F	Spr18
Tt30	3.78917	3.46758	0.556729	Bottlenose dolphin	M	Spr18
Tt31	9.0205	6.71426	0.681302	Bottlenose dolphin	M	Spr18
Tt32	1.33226	2.54964	0.264212	Bottlenose dolphin	F	Spr18
Tt33	7.43416	7.47465	0.505997	Bottlenose dolphin	F	Spr18
Tt34	5.50303	6.98427	0.401281	Bottlenose dolphin	M	Spr18
Tt37	10.1342	16.3847	0.592655	Bottlenose dolphin	M	Spr18
Tt38	17.1343	24.3128	0.609712	Bottlenose dolphin	F	Spr18
Tt41	15.832	20.675	0.679626	Bottlenose dolphin	F	Aut18
Tt42	18.0099	26.3766	0.611454	Bottlenose dolphin	F	Aut18
Tt43	18.7442	34.5637	0.467261	Bottlenose dolphin	M	Aut18
Tt44	11.2451	25.8476	0.433565	Bottlenose dolphin	M	Aut18
Tt45	17.2585	31.0734	0.493859	Bottlenose dolphin	M	Aut18
Tt46	13.243	23.9814	0.498885	Bottlenose dolphin	M	Aut18
